# Supplementary material for: Developmental Environment Effects on Sexual Selection in Male and Female Drosophila melanogaster
Source: PLoS One. 2016 May 11;11(5):e0154468. doi: 10.1371/journal.pone.0154468 (PMC4864243; doi:10.1371/journal.pone.0154468)
Supplement: S1 Table — Bold–p–value ≤ 0.1. (XLSX) [file pone.0154468.s008.xlsx]

## Sheet: Sheet1
Treatment	Factors	Sex	Female experiment				Male experiment				Female-Male experiment
		analysed	♀ body size				♂ body size				♂ &♀ body size
			Size	Estimate	SE	p-value	Size	Estimate	SE	p-value	Size	Estimate	SE	p-value
Homogeneous Large	Mates	Male	L	0.207	0.106	0.092	L	0.47	0.082	0.001	L	0.133	0.069	0.097
(HomL)	Vial productivity			0.00032	0.00057	0.593		0	0	0.199		0.0007	0.0007	0.377
	DF			NA	NA	-		0.012	0.166	0.944		0.11	0.215	0.624
Homogenous Small	Mates	Male	L	0.494	0.076	<0.001	S	-0.007	0.185	0.969	S	0.192	0.102	0.109
(HomS)	Vial productivity			-6e-05	0.00063	0.37		0	0.001	0.681		0.0014	0.00064	0.07
	DF			NA	NA	-		0.335	0.337	0.358		-0.186	0.333	0.596
Heterogenous	Mates	Male	L	0.196	0.052	0.001	L / S	0.238	0.089	0.017	L / S	0.304	0.072	<0.001
(Het)	Vial productivity			0.001	0.00054	0.075		-0.00021	0.00052	0.783		-0.00019	0.00071	0.906
	DF			-0.198	0.129	0.147		-0.125	0.193	0.527		-0.037	0.206	0.858
