# Supplementary material for: Developmental Environment Effects on Sexual Selection in Male and Female Drosophila melanogaster
Source: PLoS One. 2016 May 11;11(5):e0154468. doi: 10.1371/journal.pone.0154468 (PMC4864243; doi:10.1371/journal.pone.0154468)
Supplement: S2 Table — Estimates ± SE (t- value and p-values) are shown. Bold–t-statistics p–value ≤ 0.1. M–number of mates, P–paternity share, N–mate productivity. HomL–Homogeneous Large; HomS–Homogeneous Small; HetL–Heterogeneous Large, HetS–Heterogeneous Small, Het–Heterogeneous. The Female Experiment–varying female body size; The Male Experiment–varying male body size and the Female-Male Experiment–varying both female and male body size. (XLSX) [file pone.0154468.s009.xlsx]

## Sheet: Sheet1
Body size	Factors	Sex	Female experiment				Male experiment				Female-Male experiment
		analysed	♀ body size				♂ body size				♂ &♀ body size
			Estimate	SE	t-value	p-value	Estimate	SE	t-value	p-value	Estimate	SE	t-value	p-value
Large	Mates (M)	Male	-	-	-	-	0.05	0.182	0.28	0.78	0.165	0.03	5.421	<0.001
	Paternity (P)		-	-	-	-	0.378	0.111	3.41	0.007	0.163	0.027	6.022	<0.001
	Partner productivity (N)		-	-	-	-	0.055	0.069	0.79	0.447	-0.002	0.035	-0.082	0.939
	Social environment (SEC)		-	-	-	-	0.01	0.108	0.1	0.921	0.011	0.044	0.261	0.799
	Vial productivity		-	-	-	-	-0.0002	0.00025	-0.01	0.337	-0.0002	0.00025	1.007	0.337
	DF		-	-	-	-	0.106	0.087	1.213	0.991	0.106	0.087	1.213	0.252
	M*SEC		-	-	-	-	0.137	0.196	0.7	0.501	0.0208	0.045	0.454	0.659
	P*SEC		-	-	-	-	-0.287	0.188	-1.53	0.161	0.069	0.037	1.872	0.09
	N*SEC						0.233	0.144	1.62	0.139	-0.061	0.054	-1.133	0.283
Small	Mates (M)	Male	-	-	-	-	0.15	0.059	2.522	0.03	0.365	0.055	6.623	<0.001
	Paternity (P)		-	-	-	-	0.181	0.062	2.91	0.015	0.118	0.044	2.661	0.0238
	Partner productivity (N)		-	-	-	-	0.118	0.06	1.947	0.08	0.228	0.0505	4.523	0.001
	Social environment (SEC)		-	-	-	-	-0.109	0.087	-1.218	0.259	0.011	0.062	0.18	0.86
	Vial productivity		-	-	-	-	-0.00082	0.0002	-2.694	0.022	0.0007	0.00022	2.114	0.06
	DF		-	-	-	-	-0.028	0.092	-0.305	0.765	-0.052	0.118	-0.442	0.667
	M*SEC		-	-	-	-	-0.127	0.082	-1.556	-0.179	-0.067	0.076	-2.342	0.041
	P*SEC		-	-	-	-	0.115	0.098	1.17	0.268	-0.052	0.1	-0.521	0.613
	N*SEC						0.034	0.075	0.45	0.662	-0.257	0.067	-3.798	0.003
Large	Mates (M)	Female	0.018	0.026	0.688	0.494	-	-	-	-	0.034	0.04	0.847	0.4
	Social environment (SEC)		0.274	0.044	6.229	<0.001	-	-	-	-	0.061	0.064	0.955	0.343
	Vial ID		-0.00019	0.004	-0.048	0.962	-	-	-	-	0.009	0.006	1.565	0.122
	M*SEC		-0.013	0.036	-0.366	0.715	-	-	-	-	-0.013	0.056	-0.237	0.813
Small	Mates (M)	Female	0.014	0.039	0.362	0.718	-	-	-	-	0.009	0.03	0.31	0.757
	Social environment (SEC)		-0.255	0.065	-3.88	<0.001	-	-	-	-	-0.102	0.05	-2.025	0.046
	Vial ID		-0.009	0.006	-1.569	0.121	-	-	-	-	-0.001	0.004	-0.213	0.831
	M*SEC		-0.014	0.065	-0.225	0.822	-	-	-	-	0.043	0.045	0.961	0.34
