# Supplementary material for: Developmental Environment Effects on Sexual Selection in Male and Female Drosophila melanogaster
Source: PLoS One. 2016 May 11;11(5):e0154468. doi: 10.1371/journal.pone.0154468 (PMC4864243; doi:10.1371/journal.pone.0154468)
Supplement: S3 Table — The results are given in percentage of explained variance. SEC–social environment composition (i.e. homogeneous vs. heterogeneous). M–number of mates, P–paternity share, N- mate productivity, VP–vial productivity. HomL–Homogeneous large, HomS–Homogeneous small, HetL–Heterogeneous large, HetS–Heterogeneous small, Het–Heterogeneous. (XLSX) [file pone.0154468.s010.xlsx]

## Sheet: Sheet1
Var-Cov	Observed contribution to var(T)
Components	Female experiment			Male experiment					Female-Male experiment
	HomL	HomS	Het	HomL	HomS	HetL	HetS	Het	HomL	HomS	HetL	HetS	Het
R-squared	0.882	0.879	0.933	0.986	0.972	0.913	0.888	0.888	0.949	0.981	0.992	0.948	0.942
% of R-squared explained by:
U(M)	7.83	38.63	0.89	0	5.72	11.59	0.44	3.16	41.54	38.07	8.61	39.59	20.31
U(P)	39.94	3.25	36.59	17.98	34.01	2.6	37.41	40.24	47.6	7.58	26.14	10.33	28.48
U(N)	36.71	2.77	0.01	1.09	8.17	1.12	26.85	9.9	0.35	17.62	0.33	3.2	1.28
C(M,P)	14.17	-3.24	36.94	48.19	-5.35	3.16	13.48	15.88	-9.47	-3.75	1.32	-9.98	13.42
C(M,N)	21.28	51.4	0	0.32	0.46	-0.02	0.03	2.04	7.7	-16.03	1.94	0.67	-1.07
C(N,P)	-22.54	-1.45	0.17	-1.06	28.71	27.31	7.72	11.8	0.83	2.22	3.14	-1.08	-0.34
C(M,P,N)	-6.81	2.66	0.39	18.89	-0.81	29.1	2.73	11.82	-5.07	-1.13	25.98	11.72	6.71
Remaining (i.e. VF, DF)	9.42	5.98	25.01	14.59	29.09	25.14	11.34	5.16	16.52	55.42	32.54	45.55	31.21
Total % of R-squared explained	100	100	100	100	100	100	100	100	100	100	100	100	100
